# Supplementary material for: The erythrocyte membrane stability is associated with sleep time and social jetlag in shift workers
Source: PLoS One. 2019 Sep 23;14(9):e0222698. doi: 10.1371/journal.pone.0222698 (PMC6756543; doi:10.1371/journal.pone.0222698)
Supplement: S1 File — (XLSX) [file pone.0222698.s001.xlsx]

## Sheet: Folha1
CODE	SHIFT	Hemoglobin	Hematocrit	Mean Corpuscular Volume	Mean Corpuscular Hemoglobin Concentration	Leukocyte Count	Platelet Count	Serum Iron	Reticulocyte Index	Total Cholesterol	HDL-C	LDL-C	Glucose	HbA1c	Triglycerides	Uric acid	Amax	Amin	dX	1/H50
101	night	15	45.9	88.3	32.7	6700	229000	55.6	1.7	163	46.7	90.9	82	5.5	127	5.04	1.2448	0.0164	0.01122	2.27144
102	night	17.8	56.7	92.5	31.4	6800	269000	136.5	0.9	203	34.1	120.1	96	5.8	244	7.44	1.43678	0.00119	0.01191	2.30271
103	night	14.5	45.2	100	32.1	4100	168000	193.6	1.1	290	40.6	213.2	105	5.9	181	6.75	1.22471	0.00707	0.01501	2.30494
104	night	15.6	49.2	94.6	31.7	6600	295000	95.3	0.8	160	30	108.2	78	5	109	6.29	1.24649	0.01466	0.00973	2.34511
105	night	14.8	45	84.7	32.9	5000	259000	82.8	1.7	235	29.4	144.6	81	5.7	305	5.67	1.2153	0.01299	0.00947	2.43748
106	night	14.8	46.3	88.4	32	8100	219000	59.6	1	124	46.8	64.8	76	5	62	6.26	1.24527	0.00794	0.01101	2.25922
107	night	15.3	46.4	89.9	33	4700	243000	203	2.8	196	27.5	88.3	81	5.4	401	7.86	1.24447	0.01222	0.01278	2.22802
108	night	14	45.8	99.6	30.6	4100	172000	93.8	1	131	33.4	72.6	71	5.3	125	7.02	1.15488	0.01249	0.00979	2.35106
109	night	15.8	47.4	96	33.3	7000	136000	193.5	1.8	156	38.6	72.2	120	6.3	206	7.37	1.2429	0.02122	0.000399318	2.27216
110	night	16.8	50.8	84.5	33.1	6100	247000	145.8	1.7	215	38.5	135.5	86	5	205	6	1.35507	0.01229	0.00892	2.26475
111	night	15.8	47.7	89.8	33.1	5500	307000	118.4	1.8	255	40.3	165.9	82	5.3	244	7.15	1.31716	0.02376	0.000162083	2.27412
112	night	14	44.1	95.2	31.7	4500	167000	129.8	1.8	195	46.9	129.5	84	5.3	93	3.2	1.12754	0.01205	0.01084	2.297
113	night	15.8	48.6	91.7	32.5	5500	208000	85.2	0.6	126	33.2	81.2	72	5	58	3.71	1.32537	0.00736	0.01408	2.40286
114	night	15.8	49.7	86.7	31.8	5600	230000	117.9	1.1	290	28.6	159.8	91	5.3	508	6.37	1.27303	0.02036	0.01187	2.20692
115	night	17.2	53.2	85.9	32.3	7200	240000	106.7	1.3	168	35.5	104.7	95	5.7	139	6.25	1.32394	0.00546	0.01161	2.27417
116	night	15.5	48.4	91.5	32	9000	264000	121.8	1.4	187	47.1	119.5	81	5.5	102	9	1.24923	0.01496	0.01045	2.29016
117	night	15.9	46.6	90.1	34.1	7300	218000	127.1	1.8	200	39.7	113.5	73	4.9	234	7.68	1.1857	0.01054	0.00991	2.29584
119	night	13.6	42.8	87.5	31.8	5900	264000	113.7	0.8	196	42.8	139	87	5	71	8.79	1.09023	0.00107	0.0218	2.74273
120	night	15.1	46.9	93.4	32.2	6300	208000	186	1.1	172	39.5	117.5	74	5.3	75	4.01	1.25659	0.00156	0.0121	2.26408
121	night	14.7	45.6	91.6	32.2	5900	225000	95.7	1.3	257	30.3	168.9	86	5.6	289	7.14	1.20404	0.01591	0.00972	2.35283
123	night	15.3	47.6	92.4	32.1	5800	168000	91.2	0.9	172	53.8	105.8	92	5.4	62	8.24	1.2575	0.00591	0.01325	2.26162
124	night	16.2	50.2	93.1	32.3	8000	255000	131.7	1	268	36.6	186.6	82	5.3	224	5.04	1.32077	0.02024	0.01308	2.41127
125	night	14	43.9	96.1	31.9	6000	166000	115.8	1.5	133	39.8	81.4	78	5.3	59	3.64	1.13343	0.00859	0.01439	2.0985
126	night	14.1	47.3	95	29.8	4400	191000	114.2	1	146	33.1	92.1	71	5	104	3.64	1.16535	0.00121	0.01212	2.35805
127	night	15.1	47.5	90	31.8	9700	242000	110.8	1.7	151	41.9	81.3	85	5.2	139	7.23	1.18608	0.03147	0.000111643	2.28149
128	night	16.1	49.1	94.2	32.8	3300	201000	89.8	1	168	43	99.8	75	5.6	126	7.58	1.28218	0.0025	0.01443	2.47598
129	night	13.6	42.1	97.5	32.3	4700	198000	163.2	1.2	182	50.1	102.5	86	5.3	147	4.93	1.12465	0.01387	0.01177	2.37107
130	night	14.6	47.4	90.6	30.8	6200	139000	86.8	1.5	174	31.1	107.9	83	5.2	175	5.7	1.1967	0.01088	0.01113	2.19322
131	night	15.6	48.4	93.8	32.2	4100	199000	127.1	0.9	150	48.6	89.2	87	4.9	61	5.44	1.23771	0.01188	0.01255	2.42242
132	night	16.1	48.7	94.9	33.1	4500	221000	145.7	0.6	175	41.5	117.3	85	5.6	81	5.6	1.24681	0.00666	0.0139	2.38954
133	night	13.7	43.5	84.5	31.5	4300	191000	78.8	1.1	171	39	111.6	88	5.2	102	5.75	1.12383	0.00904	0.01267	2.38039
134	night	15.2	46.4	84.1	32.8	8700	222000	90.6	2.2	118	27.9	65.9	76	5	121	5.2	1.22021	0.01693	0.00898	2.2646
136	night	15.2	51.8	103.4	29.3	6100	300000	90.4	1.1	167	33.3	107.1	96	5.1	133	5.08	1.10811	0.0158	0.01248	2.51143
137	night	17.6	51.2	82.8	34.4	4300	145000	183.4	1.1	155	41.1	92.3	77	5.2	108	7.18	1.39818	0.00242	0.01696	2.22563
138	night	15.8	46.1	87.8	34.3	6200	185000	80.8	1.1	164	28.9	70.7	75	5.2	322	6.71	1.28836	0.0116	0.01448	2.22544
140	night	14.9	45.5	92.7	332.7	4000	148000	88.6	1.3	178	44	109	76	5.2	125	6.35	1.28019	0.01094	0.01029	2.31846
141	night	16.5	54.4	97.7	30.3	6600	157000	145.1	1.8	186	41.3	97.5	95	5.7	236	6.46	1.28035	0.00959	0.01253	2.32758
201	day	14.7	45.5	88.9	32.3	5700	193000	113.3	1.1	201	65.3	113.5	72	5.3	111	7.44	1.21512	0.00504	0.01379	2.37626
202	day	16.9	51.2	87.7	33	7200	253000	118.1	1.1	154	35.3	65.5	81	5.2	266	7.32	1.39971	-0.0018	0.01486	2.41208
203	day	16	49.8	92.9	32.1	9200	174000	119.9	1.1	172	31.6	119.8	90	5.8	103	4.94	1.32129	0.00849	0.01115	2.34946
204	day	16.7	51.9	89	32.2	7400	141000	128.7	1.1	194	31.8	127.6	89	5.6	173	6.52	1.31748	0.01114	0.00709	2.23589
205	day	16.1	50	91.9	32.2	6000	208000	66.1	2	158	32.9	99.5	76	4.5	128	6.32	0.76126	-0.0028	0.0127	2.31691
206	day	15.1	46.3	90.8	32.6	5600	153000	145.5	2.1	188	42.1	106.9	82	5.6	195	7.13	1.23155	0.00773	0.0104	2.18131
207	day	13.7	41.6	81.3	32.9	3900	216000	84.6	1.2	167	42.5	112.7	73	5.1	59	5.29	1.17577	0.0104	0.0218	2.8319
208	day	15.7	49.3	93	31.8	5000	165000	95.9	0.8	132	44.7	70.5	83	5.2	84	4.31	1.31846	0.01191	0.01272	2.3884
209	day	14.5	46.8	89.5	31	8300	228000	109.8	0.9	186	30.1	125.3	84	5.2	153	6.56	1.23646	0.01702	0.01072	2.31225
210	day	16.6	50.8	94.1	32.7	4300	238000	166.4	0.8	176	57.5	98.9	83	5.2	98	3.94	1.38812	0.02675	0.01426	2.30595
211	day	15.4	48.3	101.7	31.9	2500	198000	201.8	1.9	154	34.2	77.3	80	4.9	210	6.42	1.2644	0.01014	0.01065	2.40188
212	day	15.1	46.8	98.5	32.3	7600	187000	119.9	1.6	206	31.5	139.1	74	5.2	177	4.57	1.18542	0.02072	0.01014	2.26773
213	day	15.6	48.9	84.2	31.9	7500	188000	113.7	1.2	149	33.7	92.7	82	5.6	113	7.84	1.29674	0.00593	0.0155	2.47494
214	day	13.7	42.8	89	32	7000	218000	136.9	0.5	224	68.9	127.1	75	5.8	140	6.22	1.14558	0.000823293	0.01609	2.44481
215	day	16.7	49.9	89.9	33.5	6700	300000	171.8	1.1	224	27.2	121.2	73	5.1	378	8.09	1.32725	0.00926	0.01317	2.25571
216	day	14.6	46.1	98.9	31.7	4400	175000	167.9	1	118	31.7	68.1	76	4.4	91	7.85	1.25659	0.00156	0.0121	2.26408
217	day	13.8	43.8	94.6	31.5	5200	241000	113.4	1	165	27.7	137.3	76	5.1	123	5.5	1.14357	0.00548	0.01149	2.3916
218	day	15.3	47.3	91	32.3	7100	173000	106.5	0.9	171	30.1	120.7	91	5.3	101	5.91	1.30544	0.01014	0.00985	2.25164
219	day	15.3	47.8	89.3	32	5600	161000	113.7	1.5	143	32.7	88.7	78	5.3	108	6.2	1.29109	0.00566	0.01519	2.24527
220	day	15.6	47.3	86.9	33	7300	283000	55.4	1	125	36.1	75.9	73	5.2	65	5.51	1.29961	0.01259	0.00866	2.26132
221	day	14.9	47	77.9	31.7	7500	226000	115.3	0.8	251	45.7	194.7	94	5.3	53	4.5	1.22026	0.01154	0.02533	2.79353
222	day	13.5	43.1	89.4	31.3	3900	167000	86.1	1.3	209	53.2	112.6	103	5.2	216	9.3	1.14843	0.00509	0.01499	2.38294
224	day	14.2	43.9	91.1	32.3	5400	165000	124.3	1.2	145	64.7	48.3	89	5.4	160	6.13	1.19487	0.000681658	0.01083	2.3377
225	day	15.4	48.1	96	32	8200	139000	144	1.9	187	31	124.7	81	5.4	156	6.53	1.22756	0.02328	0.00602	2.19578
226	day	15.5	49.5	90.3	31.3	7000	285000	83.4	1.1	146	36.9	99.1	75	5.2	50	5.17	1.26762	0.00934	0.01953	2.65273
227	day	16.8	51.1	102.2	32.9	6400	216000	168.3	1.5	152	43.6	98.6	70	5	49	6.51	1.25274	0.00897	0.00883	2.3596
228	day	14.9	45.3	94.6	32.9	7300	164000	65.3	1.3	189	42.1	127.8	71	4.9	95	5.88	1.23262	0.02408	0.01212	2.20892
229	day	13.5	41.5	91.4	32.5	3100	188000	84.3	1.4	167	40.3	118.1	83	4.4	43	5.06	1.15623	0.00593	0.01034	2.40286
230	day	15.9	46.6	95.7	34.1	5400	277000	116.8	1.5	116	28.1	80.3	87	5	38	3.34	1.25712	0.01556	0.01182	2.37017
231	day	15.7	48	90.2	32.7	6500	297000	107.3	0.9	118	33.3	73.3	86	5	57	4.68	1.30475	0.01855	0.00818	2.3161
232	day	14.6	45.3	91.7	32.2	6600	220000	145.6	0.9	153	31	100.2	82	5.3	109	4.71	1.21938	0.00714	0.01141	2.26301
233	day	15.3	47.1	95.3	32.5	4700	207000	84.6	0.7	165	37.1	86.7	78	5.6	206	5.73	1.26039	0.01585	0.00887	2.30968
234	day	17.7	54.3	93	32.6	5100	178000	102.9	0.9	185	45.6	124	83	5.1	77	4.77	1.34343	0.00205	0.01487	2.37152
235	day	16	50.9	95.7	31.4	6200	166000	88	0.8	134	31.1	87.5	86	5.7	77	6.77	1.33216	0.00406	0.01217	2.31348
236	day	16	49	93.3	32.7	7400	209000	139.1	1.8	164	30.5	103.3	89	5.5	151	6.58	1.2479	0.011	0.00834	2.3161
237	day	15.6	48.2	93.6	32.4	5100	234000	139.9	1	184	40.6	143.4	77	5.5	98	6.26	1.27604	-0.00308	0.01563	2.40784
238	day	16.4	49.9	92.4	32.9	7600	209000	123.3	2.1	235	44.9	164.9	92	5.7	126	6.37	1.37999	0.01225	0.01276	2.30431
239	day	15.3	47.6	91.2	32.1	6400	231000	101.2	1.9	177	44.7	96.1	101	5.5	181	9.25	1.22514	0.02526	0.0111	2.19988
240	day	13.8	43.4	97.1	31.8	3400	172000	238.6	0.6	248	45.6	165.6	90	5.3	184	4.38	1.21906	0.02262	0.01472	2.27495
241	day	15.6	47.3	93.5	33	6200	170000	89.6	0.9	218	41.4	154.4	82	5.3	111	6.17	1.24716	0.01388	0.00867	2.34274
242	day	16.1	47	90.7	34.3	4700	220000	97	3.4	155	34.3	91.5	76	5.1	146	5.3	1.29178	0.00745	0.01083	2.26721
243	day	15.6	49.7	86.6	31.4	6600	216000	123.8	0.6	120	47.7	53.7	79	5	93	5.41	1.29057	0.0019	0.01355	2.32126
